# Supplementary material for: Mechanism underlying the DNA-binding preferences of the Vibrio cholerae and vibriophage VP882 VqmA quorum-sensing receptors
Source: PLoS Genet. 2021 Jul 6;17(7):e1009550. doi: 10.1371/journal.pgen.1009550 (PMC8284805; doi:10.1371/journal.pgen.1009550)
Supplement: S1 Data — (XLSX) [file pgen.1009550.s015.xlsx]

## Sheet: Fig. 1A
	-Arabinose			Average	StdDev	+Arabinose			Average	StdDev
VqmAVc	147666	146375	149046	147696	1335.75	4363870	3856337	3684464	3.96822e+06	353252
VqmAPhage	81063.6	76274.2	109322	88886.6	17858.8	4576264	4959381	4130150	4555265	415014
Vc.N-CPhage	181016	178242	196584	185281	9887.07	5362887	5269451	5136559	5256299	113736
PhageN-CVc	117483	121477	107360	115440	7276.99	5282074	5244634	5917420	5481376	378089

## Sheet: Fig. 1B
	-Arabinose			Average	StdDev	+Arabinose			Average	StdDev
VqmAVc	10641	12217.1	13332.6	12063.6	1352.36	14962.7	16400.9	18229.2	16530.9	1637.12
VqmAPhage	20649.4	19009.8	21362.5	20340.6	1206.38	640548	630998	664180	645242	17081.6
VcN-CPhage	16113.1	15463.8	14903.7	15493.5	605.233	609002	546762	580744	578836	31163.8
PhageN-CVc.	13824.6	15794.1	11988	13868.9	1903.47	19162	19867.2	15525.5	18184.9	2329.92

## Sheet: Fig. 1C
Control														Average					StdDev
Time (min)	VqmAVc			VqmAPhage			VcN::CPhage			Phage.N::CVc				VqmAVc	VqmAPhage	VcN::CPhage	Phage.N::CVc		VqmAVc	VqmAPhage	VcN::CPhage	Phage.N::CVc
0	0.092	0.092	0.092	0.092	0.096	0.092	0.092	0.091	0.091	0.091	0.091	0.092		0.092	0.0933333	0.0913333	0.0913333		1.69967e-17	0.0023094	0.00057735	0.00057735
5	0.091	0.092	0.092	0.092	0.094	0.092	0.091	0.092	0.091	0.091	0.091	0.092		0.0916667	0.0926667	0.0913333	0.0913333		0.00057735	0.0011547	0.00057735	0.00057735
10	0.091	0.092	0.092	0.092	0.093	0.092	0.091	0.092	0.09	0.09	0.091	0.091		0.0916667	0.0923333	0.091	0.0906667		0.00057735	0.00057735	0.001	0.00057735
15	0.091	0.092	0.092	0.092	0.093	0.092	0.091	0.092	0.09	0.09	0.09	0.091		0.0916667	0.0923333	0.091	0.0903333		0.00057735	0.00057735	0.001	0.00057735
20	0.091	0.092	0.092	0.092	0.093	0.092	0.091	0.092	0.09	0.09	0.09	0.091		0.0916667	0.0923333	0.091	0.0903333		0.00057735	0.00057735	0.001	0.00057735
25	0.092	0.092	0.092	0.092	0.093	0.092	0.092	0.092	0.09	0.09	0.091	0.092		0.092	0.0923333	0.0913333	0.091		1.69967e-17	0.00057735	0.0011547	0.001
30	0.092	0.092	0.092	0.092	0.093	0.092	0.092	0.092	0.09	0.09	0.091	0.092		0.092	0.0923333	0.0913333	0.091		1.69967e-17	0.00057735	0.0011547	0.001
35	0.092	0.093	0.092	0.092	0.093	0.092	0.092	0.092	0.091	0.09	0.091	0.092		0.0923333	0.0923333	0.0916667	0.091		0.00057735	0.00057735	0.00057735	0.001
40	0.092	0.093	0.092	0.092	0.093	0.093	0.092	0.092	0.091	0.091	0.091	0.092		0.0923333	0.0926667	0.0916667	0.0913333		0.00057735	0.00057735	0.00057735	0.00057735
45	0.093	0.093	0.092	0.092	0.094	0.093	0.092	0.093	0.091	0.091	0.091	0.092		0.0926667	0.093	0.092	0.0913333		0.00057735	0.001	0.001	0.00057735
50	0.093	0.093	0.093	0.092	0.094	0.093	0.093	0.093	0.091	0.091	0.092	0.093		0.093	0.093	0.0923333	0.092		1.69967e-17	0.001	0.0011547	0.001
55	0.094	0.094	0.093	0.093	0.095	0.094	0.093	0.093	0.092	0.092	0.092	0.093		0.0936667	0.094	0.0926667	0.0923333		0.00057735	0.001	0.00057735	0.00057735
60	0.095	0.094	0.093	0.093	0.095	0.094	0.094	0.094	0.092	0.092	0.093	0.094		0.094	0.094	0.0933333	0.093		0.001	0.001	0.0011547	0.001
65	0.096	0.095	0.094	0.094	0.096	0.095	0.095	0.095	0.093	0.093	0.094	0.095		0.095	0.095	0.0943333	0.094		0.001	0.001	0.0011547	0.001
70	0.097	0.096	0.095	0.095	0.097	0.096	0.095	0.095	0.093	0.094	0.095	0.096		0.096	0.096	0.0943333	0.095		0.001	0.001	0.0011547	0.001
75	0.098	0.096	0.095	0.096	0.098	0.098	0.096	0.096	0.094	0.095	0.096	0.097		0.0963333	0.0973333	0.0953333	0.096		0.00152753	0.0011547	0.0011547	0.001
80	0.1	0.097	0.097	0.097	0.099	0.099	0.097	0.097	0.096	0.096	0.097	0.099		0.098	0.0983333	0.0966667	0.0973333		0.00173205	0.0011547	0.00057735	0.00152753
85	0.101	0.098	0.098	0.098	0.101	0.101	0.099	0.099	0.097	0.098	0.099	0.101		0.099	0.1	0.0983333	0.0993333		0.00173205	0.00173205	0.0011547	0.00152753
90	0.103	0.1	0.1	0.1	0.103	0.104	0.1	0.1	0.099	0.099	0.101	0.102		0.101	0.102333	0.0996667	0.100667		0.00173205	0.00208167	0.00057735	0.00152753
95	0.105	0.101	0.102	0.102	0.106	0.106	0.102	0.102	0.101	0.101	0.103	0.104		0.102667	0.104667	0.101667	0.102667		0.00208167	0.0023094	0.00057735	0.00152753
100	0.108	0.103	0.104	0.104	0.108	0.109	0.104	0.104	0.102	0.103	0.105	0.107		0.105	0.107	0.103333	0.105		0.00264575	0.00264575	0.0011547	0.002
105	0.111	0.106	0.107	0.106	0.112	0.113	0.106	0.106	0.105	0.106	0.107	0.11		0.108	0.110333	0.105667	0.107667		0.00264575	0.00378594	0.00057735	0.00208167
110	0.114	0.108	0.11	0.11	0.115	0.117	0.109	0.109	0.108	0.109	0.11	0.112		0.110667	0.114	0.108667	0.110333		0.00305505	0.00360555	0.00057735	0.00152753
115	0.118	0.112	0.114	0.113	0.119	0.121	0.112	0.112	0.111	0.112	0.114	0.116		0.114667	0.117667	0.111667	0.114		0.00305505	0.00416333	0.00057735	0.002
120	0.123	0.115	0.118	0.117	0.125	0.127	0.116	0.116	0.115	0.117	0.118	0.12		0.118667	0.123	0.115667	0.118333		0.00404145	0.0052915	0.00057735	0.00152753
125	0.128	0.12	0.123	0.122	0.131	0.133	0.12	0.12	0.12	0.122	0.123	0.125		0.123667	0.128667	0.12	0.123333		0.00404145	0.00585947	0	0.00152753
130	0.134	0.125	0.129	0.128	0.138	0.14	0.125	0.126	0.125	0.128	0.13	0.132		0.129333	0.135333	0.125333	0.13		0.00450925	0.0064291	0.00057735	0.002
135	0.141	0.132	0.136	0.135	0.146	0.149	0.132	0.132	0.132	0.135	0.137	0.139		0.136333	0.143333	0.132	0.137		0.00450925	0.00737111	0	0.002
140	0.15	0.14	0.144	0.142	0.157	0.159	0.139	0.14	0.139	0.144	0.146	0.147		0.144667	0.152667	0.139333	0.145667		0.00503322	0.00929157	0.00057735	0.00152753
145	0.16	0.148	0.154	0.152	0.17	0.171	0.148	0.149	0.149	0.154	0.158	0.158		0.154	0.164333	0.148667	0.156667		0.006	0.0106927	0.00057735	0.0023094
150	0.172	0.16	0.165	0.163	0.186	0.187	0.159	0.16	0.16	0.169	0.173	0.171		0.165667	0.178667	0.159667	0.171		0.00602771	0.0135769	0.00057735	0.002
155	0.187	0.172	0.179	0.177	0.197	0.198	0.174	0.171	0.173	0.183	0.187	0.185		0.179333	0.190667	0.172667	0.185		0.00750555	0.0118462	0.00152753	0.002
160	0.202	0.183	0.197	0.188	0.21	0.211	0.184	0.181	0.185	0.191	0.198	0.196		0.194	0.203	0.183333	0.195		0.00984886	0.013	0.00208167	0.00360555
165	0.217	0.194	0.216	0.199	0.227	0.227	0.197	0.192	0.197	0.203	0.211	0.207		0.209	0.217667	0.195333	0.207		0.013	0.0161658	0.00288675	0.004
170	0.234	0.207	0.235	0.213	0.247	0.247	0.209	0.204	0.219	0.221	0.229	0.22		0.225333	0.235667	0.210667	0.223333		0.015885	0.0196299	0.00763763	0.00493288
175	0.248	0.221	0.256	0.231	0.272	0.265	0.227	0.221	0.237	0.241	0.253	0.235		0.241667	0.256	0.228333	0.243		0.0183394	0.0219317	0.0080829	0.00916515
180	0.261	0.237	0.275	0.257	0.282	0.29	0.247	0.24	0.263	0.257	0.274	0.254		0.257667	0.276333	0.25	0.261667		0.019218	0.0172143	0.0117898	0.0107858
185	0.272	0.251	0.293	0.269	0.299	0.316	0.27	0.261	0.275	0.268	0.28	0.269		0.272	0.294667	0.268667	0.272333		0.021	0.0237978	0.0070946	0.00665833
190	0.289	0.271	0.314	0.287	0.322	0.311	0.281	0.28	0.295	0.305	0.319	0.301		0.291333	0.306667	0.285333	0.308333		0.0215948	0.0178979	0.0083865	0.00945163
195	0.308	0.288	0.331	0.296	0.323	0.342	0.279	0.293	0.301	0.314	0.331	0.327		0.309	0.320333	0.291	0.324		0.0215174	0.0231157	0.0111355	0.00888819
200	0.327	0.307	0.341	0.311	0.344	0.357	0.291	0.331	0.313	0.35	0.349	0.332		0.325	0.337333	0.311667	0.343667		0.017088	0.0237136	0.0200333	0.010116
205	0.33	0.326	0.358	0.343	0.364	0.356	0.31	0.352	0.333	0.351	0.341	0.343		0.338	0.354333	0.331667	0.345		0.0174356	0.0105987	0.0210317	0.0052915
210	0.346	0.335	0.397	0.333	0.364	0.411	0.317	0.353	0.352	0.347	0.398	0.386		0.359333	0.369333	0.340667	0.377		0.0330807	0.0392726	0.020502	0.0266646
215	0.357	0.334	0.401	0.368	0.392	0.391	0.322	0.374	0.369	0.374	0.4	0.369		0.364	0.383667	0.355	0.381		0.0340441	0.0135769	0.028688	0.0166433
220	0.376	0.372	0.405	0.382	0.383	0.412	0.334	0.355	0.366	0.39	0.367	0.403		0.384333	0.392333	0.351667	0.386667		0.0180093	0.0170392	0.0162583	0.01823
225	0.356	0.372	0.435	0.368	0.399	0.411	0.365	0.363	0.399	0.407	0.402	0.398		0.387667	0.392667	0.375667	0.402333		0.0417652	0.0221886	0.020232	0.00450925
230	0.358	0.392	0.377	0.378	0.378	0.404	0.354	0.393	0.398	0.392	0.427	0.394		0.375667	0.386667	0.381667	0.404333		0.0170392	0.0150111	0.0240901	0.0196554
235	0.374	0.369	0.373	0.392	0.378	0.396	0.35	0.399	0.393	0.389	0.389	0.397		0.372	0.388667	0.380667	0.391667		0.00264575	0.00945163	0.026727	0.0046188
240	0.364	0.356	0.386	0.39	0.387	0.384	0.374	0.368	0.376	0.377	0.391	0.388		0.368667	0.387	0.372667	0.385333		0.0155349	0.003	0.00416333	0.00737111
245	0.368	0.369	0.389	0.381	0.377	0.381	0.358	0.374	0.381	0.377	0.395	0.382		0.375333	0.379667	0.371	0.384667		0.0118462	0.0023094	0.0117898	0.00929157
250	0.375	0.368	0.367	0.379	0.386	0.37	0.362	0.381	0.383	0.379	0.4	0.386		0.37	0.378333	0.375333	0.388333		0.0043589	0.00802081	0.0115902	0.0106927
255	0.38	0.379	0.382	0.384	0.383	0.372	0.382	0.383	0.391	0.382	0.391	0.392		0.380333	0.379667	0.385333	0.388333		0.00152753	0.00665833	0.00493288	0.00550757
260	0.387	0.383	0.39	0.372	0.377	0.363	0.375	0.384	0.391	0.38	0.387	0.388		0.386667	0.370667	0.383333	0.385		0.00351188	0.0070946	0.00802081	0.0043589
265	0.392	0.379	0.393	0.372	0.374	0.361	0.368	0.376	0.386	0.379	0.389	0.386		0.388	0.369	0.376667	0.384667		0.00781025	0.007	0.0090185	0.0051316
270	0.398	0.376	0.388	0.367	0.373	0.362	0.371	0.371	0.382	0.376	0.385	0.383		0.387333	0.367333	0.374667	0.381333		0.0110151	0.00550757	0.00635085	0.00472582
275	0.403	0.374	0.384	0.368	0.373	0.366	0.375	0.37	0.381	0.375	0.386	0.382		0.387	0.369	0.375333	0.381		0.0147309	0.00360555	0.00550757	0.00556776
280	0.407	0.374	0.384	0.368	0.373	0.371	0.382	0.371	0.382	0.375	0.389	0.384		0.388333	0.370667	0.378333	0.382667		0.0169214	0.00251661	0.00635085	0.0070946
285	0.41	0.377	0.385	0.369	0.374	0.374	0.387	0.377	0.385	0.376	0.393	0.385		0.390667	0.372333	0.383	0.384667		0.0172143	0.00288675	0.0052915	0.0085049
290	0.41	0.379	0.387	0.371	0.375	0.377	0.391	0.384	0.388	0.377	0.395	0.387		0.392	0.374333	0.387667	0.386333		0.0160935	0.00305505	0.00351188	0.0090185
295	0.414	0.381	0.39	0.373	0.375	0.381	0.394	0.389	0.391	0.38	0.398	0.389		0.395	0.376333	0.391333	0.389		0.0170587	0.00416333	0.00251661	0.009
300	0.417	0.383	0.393	0.375	0.378	0.384	0.398	0.396	0.396	0.382	0.402	0.392		0.397667	0.379	0.396667	0.392		0.0174738	0.00458258	0.0011547	0.01
305	0.419	0.387	0.396	0.377	0.378	0.387	0.4	0.398	0.4	0.384	0.404	0.394		0.400667	0.380667	0.399333	0.394		0.0165025	0.00550757	0.0011547	0.01
310	0.424	0.389	0.397	0.379	0.379	0.39	0.404	0.402	0.404	0.387	0.406	0.396		0.403333	0.382667	0.403333	0.396333		0.0183394	0.00635085	0.0011547	0.00950438
315	0.427	0.393	0.4	0.38	0.381	0.392	0.406	0.403	0.408	0.39	0.408	0.399		0.406667	0.384333	0.405667	0.399		0.0179536	0.00665833	0.00251661	0.009
320	0.43	0.397	0.404	0.383	0.383	0.396	0.408	0.407	0.413	0.393	0.412	0.401		0.410333	0.387333	0.409333	0.402		0.0173877	0.00750555	0.00321455	0.00953939
325	0.434	0.401	0.407	0.384	0.385	0.399	0.411	0.41	0.418	0.397	0.413	0.405		0.414	0.389333	0.413	0.405		0.0175784	0.0083865	0.0043589	0.008
330	0.439	0.406	0.411	0.386	0.388	0.403	0.414	0.418	0.424	0.4	0.418	0.407		0.418667	0.392333	0.418667	0.408333		0.0177858	0.00929157	0.00503322	0.00907377
Induced														Average					StdDev
Time (min)	VqmAVc			VqmAPhage			VcN::CPhage			Phage.N::CVc				VqmAVc	VqmAPhage	VcN::CPhage	Phage.N::CVc		VqmAVc	VqmAPhage	VcN::CPhage	Phage.N::CVc
0	0.092	0.094	0.094	0.093	0.09	0.091	0.092	0.092	0.093	0.092	0.091	0.089		0.0933333	0.0913333	0.0923333	0.0906667		0.0011547	0.00152753	0.00057735	0.00152753
5	0.092	0.093	0.092	0.092	0.09	0.09	0.092	0.092	0.092	0.091	0.09	0.089		0.0923333	0.0906667	0.092	0.09		0.00057735	0.0011547	1.69967e-17	0.001
10	0.092	0.092	0.092	0.092	0.09	0.09	0.092	0.092	0.092	0.092	0.09	0.089		0.092	0.0906667	0.092	0.0903333		1.69967e-17	0.0011547	1.69967e-17	0.00152753
15	0.092	0.092	0.092	0.092	0.09	0.09	0.092	0.092	0.092	0.092	0.09	0.089		0.092	0.0906667	0.092	0.0903333		1.69967e-17	0.0011547	1.69967e-17	0.00152753
20	0.092	0.092	0.092	0.092	0.09	0.09	0.092	0.092	0.092	0.092	0.089	0.089		0.092	0.0906667	0.092	0.09		1.69967e-17	0.0011547	1.69967e-17	0.00173205
25	0.092	0.092	0.092	0.092	0.09	0.09	0.092	0.092	0.092	0.092	0.09	0.089		0.092	0.0906667	0.092	0.0903333		1.69967e-17	0.0011547	1.69967e-17	0.00152753
30	0.092	0.093	0.092	0.092	0.09	0.09	0.092	0.092	0.092	0.092	0.09	0.089		0.0923333	0.0906667	0.092	0.0903333		0.00057735	0.0011547	1.69967e-17	0.00152753
35	0.093	0.093	0.093	0.092	0.09	0.09	0.092	0.092	0.092	0.092	0.09	0.089		0.093	0.0906667	0.092	0.0903333		1.69967e-17	0.0011547	1.69967e-17	0.00152753
40	0.093	0.093	0.093	0.092	0.09	0.09	0.092	0.092	0.093	0.092	0.09	0.089		0.093	0.0906667	0.0923333	0.0903333		1.69967e-17	0.0011547	0.00057735	0.00152753
45	0.093	0.093	0.093	0.092	0.091	0.091	0.092	0.093	0.093	0.092	0.09	0.089		0.093	0.0913333	0.0926667	0.0903333		1.69967e-17	0.00057735	0.00057735	0.00152753
50	0.094	0.094	0.093	0.092	0.091	0.091	0.093	0.093	0.093	0.093	0.091	0.09		0.0936667	0.0913333	0.093	0.0913333		0.00057735	0.00057735	1.69967e-17	0.00152753
55	0.094	0.094	0.094	0.093	0.091	0.091	0.093	0.093	0.094	0.093	0.091	0.09		0.094	0.0916667	0.0933333	0.0913333		1.69967e-17	0.0011547	0.00057735	0.00152753
60	0.095	0.095	0.094	0.093	0.092	0.092	0.094	0.094	0.094	0.094	0.092	0.091		0.0946667	0.0923333	0.094	0.0923333		0.00057735	0.00057735	1.69967e-17	0.00152753
65	0.096	0.096	0.095	0.094	0.093	0.093	0.094	0.094	0.095	0.095	0.092	0.092		0.0956667	0.0933333	0.0943333	0.093		0.00057735	0.00057735	0.00057735	0.00173205
70	0.097	0.096	0.095	0.094	0.093	0.093	0.095	0.095	0.096	0.095	0.093	0.092		0.096	0.0933333	0.0953333	0.0933333		0.001	0.00057735	0.00057735	0.00152753
75	0.098	0.097	0.096	0.095	0.094	0.095	0.096	0.096	0.096	0.096	0.095	0.094		0.097	0.0946667	0.096	0.095		0.001	0.00057735	1.69967e-17	0.001
80	0.099	0.099	0.097	0.096	0.095	0.096	0.097	0.097	0.098	0.098	0.096	0.095		0.0983333	0.0956667	0.0973333	0.0963333		0.0011547	0.00057735	0.00057735	0.00152753
85	0.101	0.1	0.098	0.097	0.097	0.097	0.098	0.099	0.099	0.099	0.098	0.097		0.0996667	0.097	0.0986667	0.098		0.00152753	1.69967e-17	0.00057735	0.001
90	0.102	0.102	0.1	0.098	0.099	0.099	0.099	0.1	0.1	0.1	0.1	0.098		0.101333	0.0986667	0.0996667	0.0993333		0.0011547	0.00057735	0.00057735	0.0011547
95	0.104	0.104	0.102	0.099	0.101	0.101	0.1	0.101	0.102	0.102	0.101	0.1		0.103333	0.100333	0.101	0.101		0.0011547	0.0011547	0.001	0.001
100	0.106	0.106	0.104	0.101	0.103	0.102	0.101	0.102	0.103	0.103	0.104	0.102		0.105333	0.102	0.102	0.103		0.0011547	0.001	0.001	0.001
105	0.109	0.109	0.106	0.103	0.105	0.103	0.101	0.104	0.105	0.106	0.106	0.105		0.108	0.103667	0.103333	0.105667		0.00173205	0.0011547	0.00208167	0.00057735
110	0.111	0.112	0.108	0.105	0.107	0.105	0.102	0.105	0.106	0.108	0.109	0.107		0.110333	0.105667	0.104333	0.108		0.00208167	0.0011547	0.00208167	0.001
115	0.115	0.115	0.111	0.107	0.109	0.106	0.103	0.107	0.108	0.111	0.113	0.111		0.113667	0.107333	0.106	0.111667		0.0023094	0.00152753	0.00264575	0.0011547
120	0.118	0.119	0.115	0.11	0.111	0.108	0.104	0.108	0.109	0.115	0.117	0.115		0.117333	0.109667	0.107	0.115667		0.00208167	0.00152753	0.00264575	0.0011547
125	0.122	0.123	0.119	0.112	0.113	0.108	0.105	0.109	0.111	0.119	0.121	0.119		0.121333	0.111	0.108333	0.119667		0.00208167	0.00264575	0.00305505	0.0011547
130	0.128	0.129	0.124	0.115	0.114	0.109	0.106	0.11	0.112	0.125	0.127	0.124		0.127	0.112667	0.109333	0.125333		0.00264575	0.00321455	0.00305505	0.00152753
135	0.133	0.135	0.13	0.117	0.116	0.11	0.107	0.111	0.113	0.131	0.134	0.131		0.132667	0.114333	0.110333	0.132		0.00251661	0.00378594	0.00305505	0.00173205
140	0.14	0.142	0.137	0.12	0.117	0.11	0.107	0.112	0.114	0.139	0.142	0.138		0.139667	0.115667	0.111	0.139667		0.00251661	0.0051316	0.00360555	0.00208167
145	0.148	0.15	0.145	0.123	0.118	0.11	0.108	0.113	0.115	0.149	0.151	0.147		0.147667	0.117	0.112	0.149		0.00251661	0.00655744	0.00360555	0.002
150	0.157	0.16	0.155	0.126	0.119	0.111	0.109	0.114	0.116	0.159	0.161	0.158		0.157333	0.118667	0.113	0.159333		0.00251661	0.00750555	0.00360555	0.00152753
155	0.167	0.171	0.168	0.129	0.12	0.111	0.11	0.115	0.118	0.174	0.173	0.171		0.168667	0.12	0.114333	0.172667		0.00208167	0.009	0.00404145	0.00152753
160	0.179	0.182	0.182	0.132	0.12	0.112	0.111	0.117	0.119	0.187	0.19	0.184		0.181	0.121333	0.115667	0.187		0.00173205	0.0100664	0.00416333	0.003
165	0.189	0.191	0.194	0.135	0.121	0.113	0.113	0.118	0.121	0.197	0.203	0.195		0.191333	0.123	0.117333	0.198333		0.00251661	0.0111355	0.00404145	0.00416333
170	0.2	0.202	0.205	0.137	0.123	0.114	0.114	0.119	0.123	0.207	0.217	0.205		0.202333	0.124667	0.118667	0.209667		0.00251661	0.0115902	0.00450925	0.0064291
175	0.21	0.217	0.217	0.139	0.124	0.116	0.116	0.122	0.125	0.22	0.232	0.219		0.214667	0.126333	0.121	0.223667		0.00404145	0.0116762	0.00458258	0.00723418
180	0.226	0.233	0.228	0.141	0.126	0.118	0.118	0.124	0.128	0.236	0.253	0.234		0.229	0.128333	0.123333	0.241		0.00360555	0.0116762	0.00503322	0.0104403
185	0.236	0.25	0.242	0.143	0.129	0.119	0.12	0.127	0.131	0.258	0.271	0.252		0.242667	0.130333	0.126	0.260333		0.00702377	0.0120554	0.00556776	0.00971253
190	0.245	0.259	0.258	0.145	0.131	0.122	0.122	0.129	0.134	0.286	0.291	0.267		0.254	0.132667	0.128333	0.281333		0.00781025	0.0115902	0.00602771	0.0126623
195	0.259	0.273	0.273	0.147	0.135	0.124	0.125	0.133	0.138	0.314	0.307	0.292		0.268333	0.135333	0.132	0.304333		0.0080829	0.0115036	0.00655744	0.0112398
200	0.268	0.287	0.272	0.148	0.138	0.126	0.128	0.136	0.141	0.331	0.331	0.307		0.275667	0.137333	0.135	0.323		0.0100167	0.0110151	0.00655744	0.0138564
205	0.279	0.301	0.284	0.15	0.141	0.129	0.13	0.139	0.146	0.311	0.322	0.34		0.288	0.14	0.138333	0.324333		0.0115326	0.0105357	0.00802081	0.0146401
210	0.291	0.339	0.319	0.15	0.145	0.131	0.133	0.143	0.15	0.35	0.353	0.339		0.316333	0.142	0.142	0.347333		0.0241109	0.00984886	0.008544	0.00737111
215	0.309	0.349	0.308	0.15	0.149	0.134	0.136	0.147	0.154	0.37	0.367	0.351		0.322	0.144333	0.145667	0.362667		0.023388	0.00896289	0.00907377	0.0102144
220	0.337	0.359	0.338	0.15	0.154	0.137	0.139	0.151	0.159	0.383	0.391	0.361		0.344667	0.147	0.149667	0.378333		0.0124231	0.00888819	0.0100664	0.0155349
225	0.334	0.353	0.354	0.148	0.158	0.14	0.142	0.154	0.163	0.384	0.391	0.367		0.347	0.148667	0.153	0.380667		0.0112694	0.0090185	0.0105357	0.0123423
230	0.337	0.367	0.349	0.146	0.163	0.143	0.145	0.158	0.167	0.392	0.366	0.377		0.351	0.150667	0.156667	0.378333		0.0150997	0.0107858	0.0110604	0.0130512
235	0.343	0.379	0.356	0.144	0.167	0.146	0.148	0.163	0.171	0.397	0.383	0.376		0.359333	0.152333	0.160667	0.385333		0.01823	0.012741	0.0116762	0.0106927
240	0.352	0.379	0.373	0.141	0.173	0.149	0.151	0.167	0.175	0.386	0.39	0.376		0.368	0.154333	0.164333	0.384		0.0141774	0.0166533	0.0122202	0.0072111
245	0.351	0.381	0.356	0.138	0.186	0.153	0.154	0.171	0.179	0.379	0.394	0.384		0.362667	0.159	0.168	0.385667		0.0160728	0.0245561	0.0127671	0.00763763
250	0.354	0.362	0.351	0.135	0.195	0.157	0.157	0.175	0.185	0.376	0.382	0.377		0.355667	0.162333	0.172333	0.378333		0.00568624	0.0303535	0.0141892	0.00321455
255	0.354	0.368	0.361	0.133	0.2	0.16	0.16	0.179	0.192	0.38	0.367	0.37		0.361	0.164333	0.177	0.372333		0.007	0.0337095	0.0160935	0.00680686
260	0.363	0.37	0.361	0.131	0.205	0.164	0.163	0.184	0.196	0.374	0.367	0.369		0.364667	0.166667	0.181	0.37		0.00472582	0.037072	0.0167033	0.00360555
265	0.371	0.371	0.357	0.13	0.212	0.168	0.166	0.189	0.2	0.379	0.378	0.372		0.366333	0.17	0.185	0.376333		0.0080829	0.0410366	0.0173494	0.00378594
270	0.389	0.372	0.37	0.13	0.218	0.172	0.169	0.192	0.212	0.386	0.381	0.382		0.377	0.173333	0.191	0.383		0.0104403	0.0440151	0.0215174	0.00264575
275	0.386	0.377	0.373	0.131	0.224	0.176	0.172	0.195	0.22	0.396	0.387	0.387		0.378667	0.177	0.195667	0.39		0.00665833	0.0465081	0.0240069	0.00519615
280	0.392	0.373	0.384	0.133	0.229	0.18	0.175	0.202	0.228	0.393	0.388	0.383		0.383	0.180667	0.201667	0.388		0.00953939	0.0480035	0.0265016	0.005
285	0.396	0.377	0.387	0.135	0.236	0.183	0.177	0.21	0.233	0.4	0.385	0.381		0.386667	0.184667	0.206667	0.388667		0.00950438	0.0505206	0.0281484	0.0100167
290	0.399	0.382	0.388	0.138	0.244	0.189	0.179	0.216	0.239	0.4	0.386	0.382		0.389667	0.190333	0.211333	0.389333		0.00862168	0.0530126	0.030271	0.00945163
295	0.403	0.385	0.392	0.142	0.256	0.196	0.183	0.223	0.242	0.398	0.387	0.384		0.393333	0.198	0.216	0.389667		0.00907377	0.0570263	0.0301164	0.00737111
300	0.406	0.388	0.393	0.146	0.256	0.204	0.188	0.234	0.263	0.397	0.389	0.385		0.395667	0.202	0.228333	0.390333		0.00929157	0.0550273	0.0378197	0.0061101
305	0.409	0.394	0.392	0.15	0.271	0.212	0.192	0.242	0.262	0.395	0.391	0.387		0.398333	0.211	0.232	0.391		0.00929157	0.0605062	0.0360555	0.004
310	0.411	0.399	0.391	0.156	0.272	0.221	0.196	0.254	0.275	0.394	0.393	0.389		0.400333	0.216333	0.241667	0.392		0.0100664	0.0581406	0.0409186	0.00264575
315	0.415	0.404	0.391	0.163	0.3	0.228	0.202	0.271	0.286	0.394	0.394	0.39		0.403333	0.230333	0.253	0.392667		0.0120139	0.0685298	0.0447996	0.0023094
320	0.417	0.411	0.392	0.17	0.3	0.234	0.207	0.279	0.295	0.395	0.396	0.391		0.406667	0.234667	0.260333	0.394		0.0130512	0.0650026	0.0468757	0.00264575
325	0.419	0.416	0.394	0.176	0.322	0.238	0.212	0.287	0.298	0.395	0.397	0.392		0.409667	0.245333	0.265667	0.394667		0.0136504	0.0732757	0.046801	0.00251661
330	0.422	0.423	0.397	0.187	0.34	0.241	0.22	0.287	0.31	0.397	0.398	0.394		0.414	0.256	0.272333	0.396333		0.0147309	0.0775951	0.0467582	0.00208167

## Sheet: Fig. 1E
	-Arabinose			Average	StdDev	+Arabinose			Average	StdDev
VqmAVc	158071	156440	150959	155157	3725.55	3869854	4079911	4006468	3985411	106600
GST-DBDVc	74218.5	77510.4	76728.4	76152.4	1719.84	361566	384832	355881	367427	15339.4
VqmAPhage	119454	112250	127998	119901	7883.79	4315622	4180692	3591694	4029336	384967
GST-DBDPhage	61301.3	60010.1	61986	61099.1	1003.38	2618852	2479361	2161542	2.41992e+06	234378

## Sheet: Fig. 1F
	-Arabinose			Average	StdDev	+Arabinose			Average	StdDev
VqmAVc	5371.08	4307.32	3973.37	4550.59	729.925	6912.44	7064.07	6325.06	6767.19	390.333
GST-DBDVc	4175.53	3548.56	3669.23	3797.77	332.667	4404.88	4895.49	4922.35	4740.91	291.319
VqmAPhage	28436.7	25746.4	26894.4	27025.8	1349.96	456262	387530	357460	400417	50646.1
GST-DBDPhage	4234.72	4100	4177.46	4170.73	67.6114	126065	125373	122738	124725	1755.91

## Sheet: Fig. 2C
	-Arabinose			Average	StdDev	+Arabinose			Average	StdDev
VqmAVc; PvqmR-lux	160227	135794	130256	142092	15947.1	5458732	4823433	5519449	5.2672e+06	385515
VqmAPhage; PvqmR-lux	88510.8	68251.6	74107.1	76956.5	10425.8	1956544	1765036	2092741	1938107	164629
VqmAVc; PvqmR-lux*	60656	56563	61849.2	59689.4	2772.48	100413	97387.9	99876.4	99225.8	1614.17
VqmAPhage; PvqmR-lux*	389692	407147	384790	393876	11751.5	4867185	4935575	4837765	4880175	50182.2

## Sheet: Fig. 2D
	-Arabinose			Average	StdDev	+Arabinose			Average	StdDev
VqmAVc; Pqtip-lux	5191.3	4932.46	5341.52	5155.09	206.918	8555.01	9022.99	8483.38	8687.13	293.063
VqmAPhage; Pqtip-lux	2600.86	3491.15	4950	3680.67	1185.98	181686	169048	173054	174596	6458.59
VqmAVc; Pqtip-lux*	299.55	338.565	481.153	373.089	95.5976	6028.23	5853.08	5928.23	5936.52	87.8705
VqmAPhage; Pqtip-lux*	349.45	310.345	405.063	354.953	47.5984	94536.2	89532.7	91728.8	91932.6	2507.94

## Sheet: Fig. 3A
Control																				Average							StdDev
Time (min)	VqmAPhage			VqmAPhage K176Q			VqmAPhage R184I			VqmAPhage I193E			VqmAPhage E194A			VqmAPhage K176Q, R184I, I193E, E194A				VqmAPhage	VqmAPhage K176Q	VqmAPhage R184I	VqmAPhage I193E	VqmAPhage E194A	VqmAPhage K176Q, R184I, I193E, E194A		VqmAPhage	VqmAPhage K176Q	VqmAPhage R184I	VqmAPhage I193E	VqmAPhage E194A	VqmAPhage K176Q, R184I, I193E, E194A
0	0.097	0.093	0.095	0.096	0.101	0.097	0.096	0.098	0.097	0.095	0.096	0.096	0.095	0.095	0.096	0.093	0.094	0.092		0.095	0.098	0.097	0.0956667	0.0953333	0.093		0.002	0.00264575	0.001	0.00057735	0.00057735	0.001
5	0.097	0.095	0.096	0.095	0.097	0.094	0.095	0.095	0.096	0.095	0.096	0.093	0.094	0.094	0.096	0.094	0.093	0.092		0.096	0.0953333	0.0953333	0.0946667	0.0946667	0.093		0.001	0.00152753	0.00057735	0.00152753	0.0011547	0.001
10	0.096	0.094	0.096	0.095	0.096	0.094	0.094	0.094	0.096	0.095	0.095	0.093	0.093	0.095	0.096	0.094	0.094	0.092		0.0953333	0.095	0.0946667	0.0943333	0.0946667	0.0933333		0.0011547	0.001	0.0011547	0.0011547	0.00152753	0.0011547
15	0.096	0.095	0.096	0.095	0.095	0.094	0.093	0.094	0.096	0.094	0.095	0.093	0.092	0.095	0.095	0.095	0.094	0.092		0.0956667	0.0946667	0.0943333	0.094	0.094	0.0936667		0.00057735	0.00057735	0.00152753	0.001	0.00173205	0.00152753
20	0.096	0.095	0.095	0.095	0.095	0.093	0.094	0.094	0.096	0.094	0.095	0.093	0.092	0.094	0.095	0.095	0.094	0.092		0.0953333	0.0943333	0.0946667	0.094	0.0936667	0.0936667		0.00057735	0.0011547	0.0011547	0.001	0.00152753	0.00152753
25	0.095	0.095	0.095	0.095	0.095	0.093	0.093	0.094	0.096	0.094	0.095	0.093	0.092	0.095	0.095	0.095	0.094	0.092		0.095	0.0943333	0.0943333	0.094	0.094	0.0936667		1.69967e-17	0.0011547	0.00152753	0.001	0.00173205	0.00152753
30	0.096	0.095	0.095	0.095	0.095	0.093	0.094	0.094	0.096	0.094	0.095	0.093	0.092	0.094	0.095	0.095	0.094	0.092		0.0953333	0.0943333	0.0946667	0.094	0.0936667	0.0936667		0.00057735	0.0011547	0.0011547	0.001	0.00152753	0.00152753
35	0.096	0.095	0.095	0.095	0.095	0.093	0.094	0.094	0.096	0.094	0.095	0.093	0.092	0.094	0.095	0.095	0.094	0.092		0.0953333	0.0943333	0.0946667	0.094	0.0936667	0.0936667		0.00057735	0.0011547	0.0011547	0.001	0.00152753	0.00152753
40	0.096	0.095	0.095	0.095	0.095	0.093	0.094	0.094	0.096	0.094	0.095	0.093	0.092	0.094	0.095	0.095	0.094	0.092		0.0953333	0.0943333	0.0946667	0.094	0.0936667	0.0936667		0.00057735	0.0011547	0.0011547	0.001	0.00152753	0.00152753
45	0.096	0.095	0.095	0.095	0.095	0.093	0.094	0.094	0.096	0.094	0.095	0.093	0.092	0.094	0.095	0.095	0.094	0.092		0.0953333	0.0943333	0.0946667	0.094	0.0936667	0.0936667		0.00057735	0.0011547	0.0011547	0.001	0.00152753	0.00152753
50	0.096	0.095	0.095	0.095	0.095	0.093	0.094	0.094	0.096	0.094	0.095	0.093	0.092	0.094	0.095	0.095	0.094	0.093		0.0953333	0.0943333	0.0946667	0.094	0.0936667	0.094		0.00057735	0.0011547	0.0011547	0.001	0.00152753	0.001
55	0.096	0.095	0.095	0.095	0.096	0.094	0.094	0.095	0.096	0.095	0.096	0.093	0.093	0.094	0.095	0.095	0.094	0.093		0.0953333	0.095	0.095	0.0946667	0.094	0.094		0.00057735	0.001	0.001	0.00152753	0.001	0.001
60	0.097	0.095	0.095	0.095	0.096	0.094	0.095	0.095	0.096	0.095	0.096	0.093	0.093	0.095	0.095	0.095	0.094	0.093		0.0956667	0.095	0.0953333	0.0946667	0.0943333	0.094		0.0011547	0.001	0.00057735	0.00152753	0.0011547	0.001
65	0.097	0.095	0.095	0.095	0.096	0.094	0.095	0.095	0.096	0.095	0.096	0.093	0.093	0.095	0.095	0.095	0.095	0.093		0.0956667	0.095	0.0953333	0.0946667	0.0943333	0.0943333		0.0011547	0.001	0.00057735	0.00152753	0.0011547	0.0011547
70	0.098	0.095	0.095	0.095	0.096	0.094	0.095	0.095	0.096	0.095	0.096	0.093	0.093	0.095	0.095	0.095	0.095	0.093		0.096	0.095	0.0953333	0.0946667	0.0943333	0.0943333		0.00173205	0.001	0.00057735	0.00152753	0.0011547	0.0011547
75	0.098	0.095	0.096	0.096	0.096	0.094	0.096	0.095	0.097	0.095	0.096	0.094	0.093	0.095	0.096	0.096	0.095	0.093		0.0963333	0.0953333	0.096	0.095	0.0946667	0.0946667		0.00152753	0.0011547	0.001	0.001	0.00152753	0.00152753
80	0.099	0.095	0.096	0.096	0.096	0.095	0.097	0.096	0.097	0.095	0.097	0.094	0.093	0.095	0.096	0.096	0.095	0.094		0.0966667	0.0956667	0.0966667	0.0953333	0.0946667	0.095		0.00208167	0.00057735	0.00057735	0.00152753	0.00152753	0.001
85	0.1	0.095	0.096	0.096	0.097	0.095	0.097	0.096	0.097	0.096	0.097	0.094	0.094	0.096	0.096	0.096	0.095	0.094		0.097	0.096	0.0966667	0.0956667	0.0953333	0.095		0.00264575	0.001	0.00057735	0.00152753	0.0011547	0.001
90	0.101	0.096	0.096	0.096	0.097	0.095	0.098	0.096	0.097	0.096	0.097	0.094	0.094	0.096	0.096	0.096	0.096	0.094		0.0976667	0.096	0.097	0.0956667	0.0953333	0.0953333		0.00288675	0.001	0.001	0.00152753	0.0011547	0.0011547
95	0.102	0.096	0.097	0.097	0.098	0.096	0.098	0.097	0.098	0.096	0.098	0.095	0.094	0.096	0.097	0.097	0.096	0.095		0.0983333	0.097	0.0976667	0.0963333	0.0956667	0.096		0.00321455	0.001	0.00057735	0.00152753	0.00152753	0.001
100	0.104	0.096	0.097	0.097	0.098	0.096	0.099	0.097	0.098	0.096	0.098	0.095	0.094	0.096	0.097	0.097	0.097	0.095		0.099	0.097	0.098	0.0963333	0.0956667	0.0963333		0.0043589	0.001	0.001	0.00152753	0.00152753	0.0011547
105	0.106	0.097	0.098	0.097	0.099	0.097	0.1	0.098	0.098	0.097	0.098	0.095	0.095	0.097	0.097	0.097	0.097	0.095		0.100333	0.0976667	0.0986667	0.0966667	0.0963333	0.0963333		0.00493288	0.0011547	0.0011547	0.00152753	0.0011547	0.0011547
110	0.108	0.097	0.098	0.098	0.099	0.098	0.102	0.099	0.099	0.097	0.099	0.096	0.095	0.097	0.097	0.098	0.098	0.096		0.101	0.0983333	0.1	0.0973333	0.0963333	0.0973333		0.00608276	0.00057735	0.00173205	0.00152753	0.0011547	0.0011547
115	0.111	0.098	0.098	0.098	0.099	0.099	0.103	0.1	0.1	0.098	0.099	0.096	0.096	0.098	0.098	0.098	0.099	0.096		0.102333	0.0986667	0.101	0.0976667	0.0973333	0.0976667		0.00750555	0.00057735	0.00173205	0.00152753	0.0011547	0.00152753
120	0.115	0.098	0.099	0.099	0.1	0.099	0.104	0.101	0.1	0.099	0.1	0.097	0.096	0.098	0.098	0.098	0.099	0.097		0.104	0.0993333	0.101667	0.0986667	0.0973333	0.098		0.00953939	0.00057735	0.00208167	0.00152753	0.0011547	0.001
125	0.119	0.098	0.099	0.099	0.101	0.101	0.106	0.102	0.101	0.099	0.101	0.097	0.096	0.099	0.098	0.099	0.101	0.097		0.105333	0.100333	0.103	0.099	0.0976667	0.099		0.0118462	0.0011547	0.00264575	0.002	0.00152753	0.002
130	0.125	0.099	0.099	0.1	0.102	0.102	0.108	0.103	0.102	0.1	0.102	0.098	0.097	0.099	0.099	0.1	0.102	0.098		0.107667	0.101333	0.104333	0.1	0.0983333	0.1		0.0150111	0.0011547	0.00321455	0.002	0.0011547	0.002
135	0.131	0.1	0.1	0.101	0.103	0.104	0.11	0.105	0.104	0.101	0.103	0.099	0.098	0.1	0.1	0.1	0.103	0.099		0.110333	0.102667	0.106333	0.101	0.0993333	0.100667		0.0178979	0.00152753	0.00321455	0.002	0.0011547	0.00208167
140	0.139	0.101	0.1	0.102	0.105	0.106	0.114	0.108	0.105	0.103	0.104	0.101	0.098	0.101	0.101	0.101	0.105	0.1		0.113333	0.104333	0.109	0.102667	0.1	0.102		0.0222336	0.00208167	0.00458258	0.00152753	0.00173205	0.00264575
145	0.148	0.102	0.101	0.104	0.107	0.108	0.117	0.111	0.107	0.104	0.106	0.103	0.099	0.102	0.101	0.102	0.108	0.102		0.117	0.106333	0.111667	0.104333	0.100667	0.104		0.0268514	0.00208167	0.00503322	0.00152753	0.00152753	0.0034641
150	0.159	0.103	0.102	0.105	0.109	0.111	0.122	0.115	0.11	0.107	0.107	0.105	0.101	0.104	0.102	0.103	0.111	0.104		0.121333	0.108333	0.115667	0.106333	0.102333	0.106		0.0326241	0.00305505	0.00602771	0.0011547	0.00152753	0.0043589
155	0.172	0.105	0.103	0.108	0.113	0.115	0.128	0.12	0.113	0.11	0.11	0.107	0.102	0.105	0.104	0.105	0.115	0.106		0.126667	0.112	0.120333	0.109	0.103667	0.108667		0.0392726	0.00360555	0.00750555	0.00173205	0.00152753	0.00550757
160	0.186	0.107	0.105	0.111	0.117	0.12	0.135	0.126	0.116	0.113	0.113	0.11	0.103	0.108	0.105	0.106	0.119	0.108		0.132667	0.116	0.125667	0.112	0.105333	0.111		0.0461988	0.00458258	0.00950438	0.00173205	0.00251661	0.007
165	0.205	0.109	0.107	0.115	0.123	0.125	0.144	0.135	0.121	0.118	0.117	0.114	0.105	0.11	0.108	0.108	0.125	0.112		0.140333	0.121	0.133333	0.116333	0.107667	0.115		0.0560119	0.0052915	0.0115902	0.00208167	0.00251661	0.00888819
170	0.223	0.112	0.109	0.12	0.131	0.132	0.152	0.146	0.128	0.125	0.122	0.119	0.108	0.113	0.11	0.111	0.133	0.114		0.148	0.127667	0.142	0.122	0.110333	0.119333		0.0649692	0.00665833	0.01249	0.003	0.00251661	0.0119304
175	0.244	0.115	0.112	0.125	0.142	0.141	0.168	0.159	0.135	0.133	0.127	0.124	0.111	0.117	0.113	0.114	0.141	0.118		0.157	0.136	0.154	0.128	0.113667	0.124333		0.0753591	0.00953939	0.0170587	0.00458258	0.00305505	0.0145717
180	0.263	0.119	0.116	0.133	0.156	0.152	0.189	0.176	0.141	0.142	0.134	0.132	0.115	0.121	0.117	0.117	0.153	0.123		0.166	0.147	0.168667	0.136	0.117667	0.131		0.0840179	0.0122882	0.0248261	0.0052915	0.00305505	0.0192873
185	0.287	0.124	0.12	0.141	0.171	0.166	0.202	0.191	0.15	0.152	0.142	0.14	0.119	0.127	0.121	0.122	0.166	0.13		0.177	0.159333	0.181	0.144667	0.122333	0.139333		0.0952838	0.0160728	0.0274044	0.0064291	0.00416333	0.0234379
190	0.303	0.13	0.126	0.15	0.186	0.184	0.216	0.2	0.162	0.166	0.152	0.151	0.125	0.134	0.127	0.127	0.181	0.139		0.186333	0.173333	0.192667	0.156333	0.128667	0.149		0.101056	0.020232	0.0277369	0.0083865	0.00472582	0.0283549
195	0.298	0.137	0.132	0.161	0.202	0.204	0.234	0.213	0.175	0.179	0.165	0.163	0.132	0.142	0.133	0.134	0.198	0.152		0.189	0.189	0.207333	0.169	0.135667	0.161333		0.0944299	0.0242693	0.0299054	0.0087178	0.00550757	0.0330051
200	0.306	0.145	0.14	0.174	0.214	0.218	0.252	0.23	0.189	0.194	0.182	0.179	0.14	0.151	0.141	0.142	0.214	0.166		0.197	0.202	0.223667	0.185	0.144	0.174		0.0944299	0.0243311	0.0319739	0.00793725	0.00608276	0.0366606
205	0.353	0.154	0.147	0.188	0.224	0.231	0.285	0.245	0.203	0.212	0.196	0.19	0.149	0.162	0.15	0.151	0.23	0.175		0.218	0.214333	0.244333	0.199333	0.153667	0.185333		0.116966	0.0230723	0.0410041	0.0113725	0.00723418	0.040501
210	0.347	0.165	0.157	0.204	0.234	0.241	0.297	0.243	0.226	0.229	0.208	0.204	0.159	0.173	0.16	0.162	0.254	0.185		0.223	0.226333	0.255333	0.213667	0.164	0.200333		0.107462	0.0196554	0.037072	0.0134288	0.00781025	0.0478783
215	0.354	0.176	0.169	0.218	0.259	0.254	0.323	0.307	0.249	0.241	0.223	0.219	0.17	0.184	0.17	0.177	0.273	0.196		0.233	0.243667	0.293	0.227667	0.174667	0.215333		0.104848	0.0223681	0.0389358	0.0117189	0.0080829	0.0508363
220	0.382	0.19	0.18	0.237	0.301	0.293	0.359	0.304	0.262	0.274	0.238	0.233	0.182	0.198	0.188	0.194	0.276	0.22		0.250667	0.277	0.308333	0.248333	0.189333	0.23		0.113848	0.0348712	0.048645	0.0223681	0.0080829	0.0419047
225	0.399	0.206	0.195	0.261	0.29	0.328	0.378	0.327	0.285	0.284	0.258	0.25	0.197	0.211	0.199	0.208	0.301	0.233		0.266667	0.293	0.33	0.264	0.202333	0.247333		0.114736	0.0336006	0.0465725	0.0177764	0.00757188	0.0481283
230	0.398	0.219	0.207	0.272	0.315	0.354	0.39	0.39	0.284	0.325	0.278	0.273	0.21	0.223	0.21	0.226	0.328	0.249		0.274667	0.313667	0.354667	0.292	0.214333	0.267667		0.106978	0.0410163	0.0611991	0.028688	0.00750555	0.0535008
235	0.38	0.239	0.219	0.305	0.342	0.372	0.417	0.412	0.307	0.331	0.294	0.291	0.222	0.243	0.221	0.236	0.377	0.283		0.279333	0.339667	0.378667	0.305333	0.228667	0.298667		0.0877515	0.0335609	0.0621155	0.0222785	0.0124231	0.0717937
240	0.364	0.247	0.234	0.331	0.368	0.384	0.436	0.417	0.338	0.382	0.331	0.309	0.231	0.258	0.236	0.256	0.394	0.291		0.281667	0.361	0.397	0.340667	0.241667	0.313667		0.0715984	0.0271846	0.0519711	0.0374477	0.0143643	0.0717379
245	0.37	0.262	0.25	0.367	0.372	0.386	0.43	0.42	0.366	0.409	0.336	0.33	0.246	0.295	0.25	0.293	0.368	0.301		0.294	0.375	0.405333	0.358333	0.263667	0.320667		0.0660908	0.00984886	0.0344287	0.0439811	0.0272091	0.0411866
250	0.366	0.28	0.27	0.378	0.376	0.407	0.41	0.432	0.403	0.412	0.359	0.341	0.242	0.307	0.252	0.32	0.431	0.33		0.305333	0.387	0.415	0.370667	0.267	0.360333		0.0527763	0.0173494	0.0151327	0.0369098	0.035	0.061403
255	0.362	0.307	0.287	0.402	0.418	0.422	0.418	0.421	0.406	0.4	0.402	0.365	0.263	0.33	0.285	0.363	0.414	0.36		0.318667	0.414	0.415	0.389	0.292667	0.379		0.0388373	0.010583	0.00793725	0.0208087	0.0341516	0.030348
260	0.361	0.334	0.292	0.396	0.478	0.424	0.418	0.413	0.41	0.402	0.396	0.385	0.282	0.341	0.342	0.355	0.381	0.382		0.329	0.432667	0.413667	0.394333	0.321667	0.372667		0.0347707	0.0416813	0.00404145	0.00862168	0.034356	0.015308
265	0.361	0.342	0.308	0.394	0.479	0.428	0.412	0.428	0.419	0.407	0.406	0.408	0.281	0.349	0.352	0.351	0.396	0.364		0.337	0.433667	0.419667	0.407	0.327333	0.370333		0.0268514	0.0427824	0.00802081	0.001	0.0401539	0.0231589
270	0.362	0.375	0.355	0.412	0.416	0.431	0.407	0.423	0.434	0.427	0.411	0.396	0.304	0.324	0.363	0.376	0.441	0.398		0.364	0.419667	0.421333	0.411333	0.330333	0.405		0.0101489	0.0100167	0.0135769	0.0155027	0.0300056	0.0330606
275	0.368	0.356	0.357	0.412	0.416	0.417	0.406	0.418	0.427	0.405	0.426	0.427	0.317	0.394	0.372	0.382	0.434	0.408		0.360333	0.415	0.417	0.419333	0.361	0.408		0.00665833	0.00264575	0.0105357	0.0124231	0.0396611	0.026
280	0.368	0.407	0.367	0.405	0.411	0.419	0.408	0.416	0.41	0.393	0.438	0.408	0.349	0.384	0.38	0.425	0.421	0.414		0.380667	0.411667	0.411333	0.413	0.371	0.42		0.0228108	0.00702377	0.00416333	0.0229129	0.0191572	0.00556776
285	0.377	0.403	0.371	0.399	0.415	0.413	0.415	0.412	0.399	0.396	0.405	0.396	0.342	0.372	0.408	0.427	0.41	0.417		0.383667	0.409	0.408667	0.399	0.374	0.418		0.0170098	0.0087178	0.0085049	0.00519615	0.0330454	0.008544
290	0.375	0.403	0.368	0.399	0.411	0.409	0.419	0.421	0.405	0.401	0.409	0.385	0.348	0.364	0.401	0.43	0.402	0.41		0.382	0.406333	0.415	0.398333	0.371	0.414		0.0185203	0.0064291	0.0087178	0.0122202	0.0271846	0.0144222
295	0.377	0.378	0.38	0.4	0.408	0.408	0.429	0.425	0.411	0.401	0.408	0.38	0.354	0.367	0.391	0.423	0.401	0.407		0.378333	0.405333	0.421667	0.396333	0.370667	0.410333		0.00152753	0.0046188	0.00945163	0.0145717	0.0187705	0.0113725
300	0.376	0.401	0.397	0.401	0.418	0.42	0.432	0.431	0.42	0.401	0.412	0.383	0.356	0.365	0.366	0.419	0.402	0.404		0.391333	0.413	0.427667	0.398667	0.362333	0.408333		0.0134288	0.0104403	0.00665833	0.0146401	0.00550757	0.00929157
305	0.376	0.395	0.398	0.403	0.42	0.412	0.43	0.435	0.419	0.396	0.413	0.375	0.349	0.355	0.369	0.414	0.404	0.403		0.389667	0.411667	0.428	0.394667	0.357667	0.407		0.0119304	0.0085049	0.00818535	0.0190351	0.0102632	0.00608276
310	0.38	0.385	0.401	0.413	0.429	0.418	0.431	0.435	0.43	0.393	0.408	0.374	0.356	0.352	0.367	0.416	0.414	0.415		0.388667	0.42	0.432	0.391667	0.358333	0.415		0.0109697	0.00818535	0.00264575	0.0170392	0.00776745	0.001
315	0.382	0.391	0.398	0.418	0.423	0.425	0.43	0.434	0.433	0.397	0.408	0.382	0.357	0.357	0.37	0.417	0.415	0.417		0.390333	0.422	0.432333	0.395667	0.361333	0.416333		0.00802081	0.00360555	0.00208167	0.0130512	0.00750555	0.0011547
320	0.384	0.403	0.395	0.408	0.422	0.423	0.432	0.433	0.433	0.397	0.412	0.383	0.363	0.365	0.366	0.41	0.414	0.413		0.394	0.417667	0.432667	0.397333	0.364667	0.412333		0.00953939	0.0083865	0.00057735	0.0145029	0.00152753	0.00208167
325	0.385	0.401	0.4	0.415	0.422	0.421	0.433	0.433	0.432	0.395	0.408	0.385	0.363	0.352	0.365	0.405	0.414	0.424		0.395333	0.419333	0.432667	0.396	0.36	0.414333		0.00896289	0.00378594	0.00057735	0.0115326	0.007	0.00950438
330	0.386	0.401	0.393	0.421	0.422	0.422	0.435	0.434	0.431	0.393	0.405	0.382	0.357	0.365	0.362	0.411	0.414	0.424		0.393333	0.421667	0.433333	0.393333	0.361333	0.416333		0.00750555	0.00057735	0.00208167	0.0115036	0.00404145	0.00680686
335	0.389	0.405	0.396	0.422	0.424	0.423	0.437	0.435	0.431	0.391	0.402	0.378	0.359	0.371	0.369	0.413	0.416	0.422		0.396667	0.423	0.434333	0.390333	0.366333	0.417		0.00802081	0.001	0.00305505	0.0120139	0.0064291	0.00458258
340	0.387	0.408	0.397	0.421	0.426	0.424	0.439	0.437	0.433	0.389	0.4	0.373	0.373	0.381	0.375	0.419	0.417	0.423		0.397333	0.423667	0.436333	0.387333	0.376333	0.419667		0.010504	0.00251661	0.00305505	0.0135769	0.00416333	0.00305505
345	0.389	0.41	0.402	0.425	0.428	0.427	0.442	0.439	0.435	0.387	0.398	0.369	0.373	0.386	0.387	0.415	0.42	0.426		0.400333	0.426667	0.438667	0.384667	0.382	0.420333		0.0105987	0.00152753	0.00351188	0.0146401	0.00781025	0.00550757
350	0.39	0.41	0.403	0.427	0.431	0.429	0.445	0.441	0.436	0.385	0.396	0.364	0.377	0.391	0.379	0.417	0.422	0.43		0.401	0.429	0.440667	0.381667	0.382333	0.423		0.0101489	0.002	0.00450925	0.0162583	0.00757188	0.00655744
355	0.392	0.412	0.405	0.43	0.434	0.432	0.448	0.442	0.438	0.383	0.393	0.361	0.378	0.389	0.384	0.419	0.425	0.436		0.403	0.432	0.442667	0.379	0.383667	0.426667		0.0101489	0.002	0.00503322	0.0163707	0.00550757	0.00862168
360	0.392	0.413	0.408	0.433	0.438	0.435	0.452	0.445	0.441	0.381	0.392	0.357	0.378	0.389	0.385	0.421	0.427	0.44		0.404333	0.435333	0.446	0.376667	0.384	0.429333		0.0109697	0.00251661	0.00556776	0.0178979	0.00556776	0.00971253
Induced																				Average							StdDev
Time (min)	VqmAPhage			VqmAPhage K176Q			VqmAPhage R184I			VqmAPhage I193E			VqmAPhage E194A			VqmAPhage K176Q, R184I, I193E, E194A				VqmAPhage	VqmAPhage K176Q	VqmAPhage R184I	VqmAPhage I193E	VqmAPhage E194A	VqmAPhage K176Q, R184I, I193E, E194A		VqmAPhage	VqmAPhage K176Q	VqmAPhage R184I	VqmAPhage I193E	VqmAPhage E194A	VqmAPhage K176Q, R184I, I193E, E194A
0	0.093	0.093	0.092	0.093	0.096	0.097	0.093	0.092	0.095	0.095	0.095	0.093	0.091	0.092	0.091	0.092	0.091	0.094		0.0926667	0.0953333	0.0933333	0.0943333	0.0913333	0.0923333		0.00057735	0.00208167	0.00152753	0.0011547	0.00057735	0.00152753
5	0.095	0.093	0.094	0.095	0.094	0.096	0.095	0.093	0.094	0.095	0.094	0.094	0.091	0.093	0.094	0.094	0.092	0.094		0.094	0.095	0.094	0.0943333	0.0926667	0.0933333		0.001	0.001	0.001	0.00057735	0.00152753	0.0011547
10	0.095	0.094	0.094	0.095	0.094	0.095	0.094	0.093	0.093	0.095	0.094	0.094	0.091	0.092	0.093	0.094	0.092	0.093		0.0943333	0.0946667	0.0933333	0.0943333	0.092	0.093		0.00057735	0.00057735	0.00057735	0.00057735	0.001	0.001
15	0.094	0.094	0.094	0.094	0.093	0.094	0.094	0.093	0.093	0.095	0.094	0.093	0.091	0.092	0.093	0.094	0.092	0.093		0.094	0.0936667	0.0933333	0.094	0.092	0.093		1.69967e-17	0.00057735	0.00057735	0.001	0.001	0.001
20	0.094	0.094	0.094	0.094	0.093	0.095	0.094	0.093	0.093	0.095	0.094	0.093	0.091	0.092	0.093	0.093	0.092	0.093		0.094	0.094	0.0933333	0.094	0.092	0.0926667		1.69967e-17	0.001	0.00057735	0.001	0.001	0.00057735
25	0.094	0.094	0.094	0.094	0.093	0.095	0.094	0.093	0.093	0.095	0.094	0.093	0.091	0.092	0.093	0.093	0.092	0.093		0.094	0.094	0.0933333	0.094	0.092	0.0926667		1.69967e-17	0.001	0.00057735	0.001	0.001	0.00057735
30	0.094	0.094	0.094	0.094	0.093	0.095	0.094	0.093	0.093	0.095	0.094	0.093	0.091	0.092	0.093	0.093	0.092	0.093		0.094	0.094	0.0933333	0.094	0.092	0.0926667		1.69967e-17	0.001	0.00057735	0.001	0.001	0.00057735
35	0.094	0.094	0.094	0.094	0.093	0.095	0.094	0.093	0.093	0.095	0.094	0.094	0.091	0.092	0.094	0.093	0.092	0.093		0.094	0.094	0.0933333	0.0943333	0.0923333	0.0926667		1.69967e-17	0.001	0.00057735	0.00057735	0.00152753	0.00057735
40	0.094	0.094	0.094	0.094	0.093	0.095	0.094	0.093	0.093	0.095	0.094	0.093	0.091	0.092	0.093	0.093	0.092	0.093		0.094	0.094	0.0933333	0.094	0.092	0.0926667		1.69967e-17	0.001	0.00057735	0.001	0.001	0.00057735
45	0.094	0.094	0.094	0.094	0.093	0.094	0.094	0.093	0.093	0.095	0.094	0.093	0.091	0.092	0.094	0.093	0.092	0.093		0.094	0.0936667	0.0933333	0.094	0.0923333	0.0926667		1.69967e-17	0.00057735	0.00057735	0.001	0.00152753	0.00057735
50	0.094	0.094	0.094	0.094	0.093	0.095	0.094	0.093	0.093	0.095	0.095	0.094	0.091	0.092	0.094	0.093	0.092	0.093		0.094	0.094	0.0933333	0.0946667	0.0923333	0.0926667		1.69967e-17	0.001	0.00057735	0.00057735	0.00152753	0.00057735
55	0.094	0.094	0.094	0.094	0.094	0.095	0.094	0.093	0.093	0.095	0.095	0.094	0.091	0.093	0.094	0.093	0.092	0.093		0.094	0.0943333	0.0933333	0.0946667	0.0926667	0.0926667		1.69967e-17	0.00057735	0.00057735	0.00057735	0.00152753	0.00057735
60	0.094	0.094	0.094	0.094	0.094	0.095	0.095	0.093	0.093	0.095	0.095	0.094	0.091	0.093	0.094	0.093	0.092	0.093		0.094	0.0943333	0.0936667	0.0946667	0.0926667	0.0926667		1.69967e-17	0.00057735	0.0011547	0.00057735	0.00152753	0.00057735
65	0.095	0.094	0.094	0.094	0.094	0.095	0.095	0.094	0.093	0.095	0.095	0.094	0.092	0.093	0.094	0.093	0.092	0.093		0.0943333	0.0943333	0.094	0.0946667	0.093	0.0926667		0.00057735	0.00057735	0.001	0.00057735	0.001	0.00057735
70	0.095	0.094	0.094	0.094	0.094	0.095	0.095	0.094	0.093	0.095	0.095	0.094	0.092	0.093	0.094	0.094	0.092	0.094		0.0943333	0.0943333	0.094	0.0946667	0.093	0.0933333		0.00057735	0.00057735	0.001	0.00057735	0.001	0.0011547
75	0.095	0.094	0.095	0.094	0.094	0.095	0.095	0.094	0.094	0.096	0.095	0.094	0.092	0.093	0.094	0.094	0.093	0.094		0.0946667	0.0943333	0.0943333	0.095	0.093	0.0936667		0.00057735	0.00057735	0.00057735	0.001	0.001	0.00057735
80	0.096	0.095	0.095	0.095	0.094	0.095	0.095	0.094	0.094	0.096	0.096	0.094	0.092	0.093	0.095	0.094	0.093	0.094		0.0953333	0.0946667	0.0943333	0.0953333	0.0933333	0.0936667		0.00057735	0.00057735	0.00057735	0.0011547	0.00152753	0.00057735
85	0.096	0.095	0.095	0.095	0.095	0.096	0.096	0.094	0.094	0.096	0.096	0.095	0.092	0.094	0.095	0.095	0.093	0.094		0.0953333	0.0953333	0.0946667	0.0956667	0.0936667	0.094		0.00057735	0.00057735	0.0011547	0.00057735	0.00152753	0.001
90	0.096	0.095	0.095	0.095	0.095	0.096	0.096	0.095	0.094	0.096	0.096	0.095	0.093	0.094	0.095	0.095	0.093	0.095		0.0953333	0.0953333	0.095	0.0956667	0.094	0.0943333		0.00057735	0.00057735	0.001	0.00057735	0.001	0.0011547
95	0.097	0.095	0.095	0.095	0.095	0.096	0.096	0.095	0.095	0.096	0.097	0.095	0.093	0.094	0.095	0.095	0.094	0.095		0.0956667	0.0953333	0.0953333	0.096	0.094	0.0946667		0.0011547	0.00057735	0.00057735	0.001	0.001	0.00057735
100	0.097	0.095	0.096	0.096	0.095	0.096	0.097	0.096	0.095	0.097	0.097	0.095	0.093	0.094	0.095	0.095	0.094	0.095		0.096	0.0956667	0.096	0.0963333	0.094	0.0946667		0.001	0.00057735	0.001	0.0011547	0.001	0.00057735
105	0.098	0.096	0.096	0.096	0.096	0.097	0.098	0.096	0.096	0.097	0.097	0.096	0.094	0.095	0.096	0.096	0.095	0.096		0.0966667	0.0963333	0.0966667	0.0966667	0.095	0.0956667		0.0011547	0.00057735	0.0011547	0.00057735	0.001	0.00057735
110	0.099	0.096	0.096	0.096	0.096	0.097	0.098	0.097	0.096	0.098	0.098	0.096	0.094	0.095	0.096	0.096	0.095	0.096		0.097	0.0963333	0.097	0.0973333	0.095	0.0956667		0.00173205	0.00057735	0.001	0.0011547	0.001	0.00057735
115	0.1	0.096	0.096	0.097	0.097	0.098	0.099	0.097	0.097	0.098	0.098	0.096	0.094	0.096	0.096	0.097	0.096	0.096		0.0973333	0.0973333	0.0976667	0.0973333	0.0953333	0.0963333		0.0023094	0.00057735	0.0011547	0.0011547	0.0011547	0.00057735
120	0.1	0.096	0.096	0.097	0.097	0.098	0.1	0.098	0.097	0.099	0.099	0.097	0.095	0.096	0.097	0.097	0.097	0.097		0.0973333	0.0973333	0.0983333	0.0983333	0.096	0.097		0.0023094	0.00057735	0.00152753	0.0011547	0.001	1.69967e-17
125	0.101	0.097	0.097	0.098	0.098	0.099	0.102	0.099	0.098	0.1	0.099	0.098	0.095	0.097	0.097	0.098	0.098	0.098		0.0983333	0.0983333	0.0996667	0.099	0.0963333	0.098		0.0023094	0.00057735	0.00208167	0.001	0.0011547	1.69967e-17
130	0.102	0.097	0.097	0.098	0.099	0.1	0.104	0.101	0.099	0.101	0.1	0.098	0.096	0.098	0.098	0.098	0.099	0.098		0.0986667	0.099	0.101333	0.0996667	0.0973333	0.0983333		0.00288675	0.001	0.00251661	0.00152753	0.0011547	0.00057735
135	0.104	0.097	0.097	0.099	0.101	0.101	0.106	0.103	0.1	0.102	0.101	0.099	0.096	0.098	0.098	0.099	0.101	0.099		0.0993333	0.100333	0.103	0.100667	0.0973333	0.0996667		0.00404145	0.0011547	0.003	0.00152753	0.0011547	0.0011547
140	0.105	0.097	0.097	0.1	0.102	0.102	0.109	0.105	0.101	0.103	0.102	0.101	0.097	0.099	0.099	0.1	0.103	0.1		0.0996667	0.101333	0.105	0.102	0.0983333	0.101		0.0046188	0.0011547	0.004	0.001	0.0011547	0.00173205
145	0.106	0.097	0.097	0.101	0.104	0.104	0.113	0.108	0.103	0.105	0.104	0.102	0.098	0.1	0.1	0.101	0.105	0.102		0.1	0.103	0.108	0.103667	0.0993333	0.102667		0.00519615	0.00173205	0.005	0.00152753	0.0011547	0.00208167
150	0.107	0.097	0.098	0.103	0.107	0.106	0.117	0.112	0.105	0.108	0.106	0.104	0.099	0.102	0.101	0.102	0.108	0.103		0.100667	0.105333	0.111333	0.106	0.100667	0.104333		0.00550757	0.00208167	0.00602771	0.002	0.00152753	0.00321455
155	0.108	0.098	0.098	0.104	0.111	0.109	0.124	0.116	0.108	0.111	0.108	0.106	0.101	0.104	0.103	0.104	0.112	0.105		0.101333	0.108	0.116	0.108333	0.102667	0.107		0.0057735	0.00360555	0.008	0.00251661	0.00152753	0.0043589
160	0.11	0.098	0.098	0.107	0.115	0.112	0.13	0.121	0.112	0.116	0.111	0.109	0.103	0.106	0.104	0.106	0.117	0.108		0.102	0.111333	0.121	0.112	0.104333	0.110333		0.0069282	0.00404145	0.009	0.00360555	0.00152753	0.00585947
165	0.11	0.098	0.098	0.11	0.12	0.116	0.139	0.128	0.116	0.121	0.114	0.113	0.105	0.109	0.107	0.108	0.122	0.111		0.102	0.115333	0.127667	0.116	0.107	0.113667		0.0069282	0.00503322	0.0115036	0.0043589	0.002	0.00737111
170	0.111	0.098	0.098	0.113	0.126	0.122	0.148	0.136	0.121	0.128	0.119	0.117	0.108	0.112	0.109	0.111	0.129	0.115		0.102333	0.120333	0.135	0.121333	0.109667	0.118333		0.00750555	0.00665833	0.0135277	0.00585947	0.00208167	0.00945163
175	0.112	0.098	0.098	0.117	0.131	0.129	0.161	0.145	0.127	0.135	0.124	0.123	0.111	0.116	0.112	0.115	0.137	0.119		0.102667	0.125667	0.144333	0.127333	0.113	0.123667		0.0080829	0.00757188	0.0170098	0.00665833	0.00264575	0.0117189
180	0.112	0.098	0.098	0.121	0.14	0.138	0.175	0.156	0.135	0.143	0.13	0.129	0.115	0.12	0.116	0.119	0.148	0.125		0.102667	0.133	0.155333	0.134	0.117	0.130667		0.0080829	0.0104403	0.0200083	0.00781025	0.00264575	0.015308
185	0.112	0.099	0.099	0.127	0.147	0.147	0.191	0.169	0.143	0.154	0.137	0.136	0.12	0.126	0.121	0.124	0.161	0.131		0.103333	0.140333	0.167667	0.142333	0.122333	0.138667		0.00750555	0.011547	0.0240278	0.010116	0.00321455	0.0196554
190	0.112	0.099	0.099	0.134	0.153	0.156	0.21	0.183	0.152	0.165	0.146	0.144	0.126	0.133	0.127	0.13	0.175	0.138		0.103333	0.147667	0.181667	0.151667	0.128667	0.147667		0.00750555	0.0119304	0.029023	0.0115902	0.00378594	0.0240069
195	0.112	0.099	0.099	0.142	0.165	0.17	0.225	0.197	0.163	0.181	0.156	0.155	0.133	0.141	0.133	0.136	0.193	0.147		0.103333	0.159	0.195	0.164	0.135667	0.158667		0.00750555	0.0149332	0.0310483	0.0147309	0.0046188	0.0302379
200	0.112	0.1	0.1	0.149	0.18	0.183	0.241	0.213	0.178	0.191	0.167	0.168	0.141	0.15	0.141	0.144	0.206	0.158		0.104	0.170667	0.210667	0.175333	0.144	0.169333		0.0069282	0.0188237	0.0315647	0.0135769	0.00519615	0.0325167
205	0.112	0.1	0.1	0.157	0.195	0.193	0.254	0.23	0.191	0.204	0.183	0.182	0.152	0.161	0.15	0.153	0.223	0.17		0.104	0.181667	0.225	0.189667	0.154333	0.182		0.0069282	0.0213854	0.0317962	0.0124231	0.00585947	0.0365103
210	0.111	0.101	0.1	0.169	0.208	0.202	0.272	0.243	0.206	0.217	0.193	0.195	0.162	0.173	0.161	0.165	0.239	0.184		0.104	0.193	0.240333	0.201667	0.165333	0.196		0.00608276	0.021	0.0330807	0.0133167	0.00665833	0.0384318
215	0.11	0.101	0.101	0.18	0.219	0.215	0.268	0.256	0.221	0.226	0.206	0.207	0.175	0.188	0.174	0.178	0.264	0.202		0.104	0.204667	0.248333	0.213	0.179	0.214667		0.00519615	0.0214554	0.0244199	0.0112694	0.00781025	0.0443772
220	0.11	0.101	0.101	0.189	0.23	0.223	0.265	0.257	0.228	0.237	0.218	0.218	0.191	0.201	0.189	0.192	0.287	0.219		0.104	0.214	0.25	0.224333	0.193667	0.232667		0.00519615	0.0219317	0.0194679	0.0109697	0.0064291	0.0489524
225	0.109	0.102	0.101	0.198	0.237	0.23	0.266	0.26	0.237	0.239	0.228	0.228	0.208	0.214	0.199	0.206	0.301	0.234		0.104	0.221667	0.254333	0.231667	0.207	0.247		0.0043589	0.0207926	0.015308	0.00635085	0.00754983	0.048816
230	0.108	0.102	0.102	0.209	0.249	0.227	0.263	0.261	0.24	0.242	0.231	0.233	0.227	0.225	0.213	0.221	0.325	0.252		0.104	0.228333	0.254667	0.235333	0.221667	0.266		0.0034641	0.0200333	0.012741	0.00585947	0.00757188	0.0533948
235	0.107	0.102	0.102	0.214	0.255	0.228	0.269	0.261	0.243	0.233	0.24	0.236	0.246	0.238	0.225	0.236	0.329	0.274		0.103667	0.232333	0.257667	0.236333	0.236333	0.279667		0.00288675	0.0208407	0.0133167	0.00351188	0.0105987	0.0467582
240	0.107	0.103	0.102	0.214	0.231	0.212	0.242	0.249	0.253	0.218	0.236	0.234	0.265	0.255	0.241	0.259	0.361	0.295		0.104	0.219	0.248	0.229333	0.253667	0.305		0.00264575	0.0104403	0.00556776	0.00986577	0.0120554	0.0517301
245	0.106	0.103	0.103	0.215	0.224	0.204	0.221	0.235	0.245	0.207	0.239	0.226	0.275	0.266	0.259	0.279	0.37	0.313		0.104	0.214333	0.233667	0.224	0.266667	0.320667		0.00173205	0.0100167	0.0120554	0.0160935	0.00802081	0.0459819
250	0.106	0.103	0.103	0.211	0.221	0.199	0.204	0.222	0.239	0.195	0.225	0.214	0.283	0.281	0.277	0.285	0.372	0.323		0.104	0.210333	0.221667	0.211333	0.280333	0.326667		0.00173205	0.0110151	0.0175024	0.0151767	0.00305505	0.0436157
255	0.106	0.104	0.103	0.207	0.207	0.191	0.189	0.205	0.228	0.183	0.201	0.199	0.293	0.288	0.284	0.308	0.378	0.346		0.104333	0.201667	0.207333	0.194333	0.288333	0.344		0.00152753	0.0092376	0.0196044	0.00986577	0.00450925	0.0350428
260	0.106	0.104	0.103	0.199	0.193	0.184	0.18	0.189	0.21	0.172	0.196	0.187	0.301	0.284	0.294	0.33	0.395	0.364		0.104333	0.192	0.193	0.185	0.293	0.363		0.00152753	0.00754983	0.0153948	0.0121244	0.008544	0.0325115
265	0.106	0.104	0.103	0.189	0.18	0.174	0.175	0.174	0.192	0.155	0.187	0.174	0.305	0.299	0.299	0.344	0.423	0.374		0.104333	0.181	0.180333	0.172	0.301	0.380333		0.00152753	0.00754983	0.010116	0.0160935	0.0034641	0.039879
270	0.106	0.104	0.103	0.181	0.164	0.16	0.168	0.162	0.179	0.142	0.177	0.156	0.307	0.294	0.31	0.363	0.404	0.381		0.104333	0.168333	0.169667	0.158333	0.303667	0.382667		0.00152753	0.0111505	0.00862168	0.0176163	0.0085049	0.0205508
275	0.106	0.105	0.104	0.172	0.152	0.148	0.16	0.155	0.169	0.135	0.169	0.141	0.308	0.299	0.306	0.39	0.395	0.389		0.105	0.157333	0.161333	0.148333	0.304333	0.391333		0.001	0.0128582	0.0070946	0.0181475	0.00472582	0.00321455
280	0.106	0.105	0.104	0.163	0.145	0.141	0.159	0.152	0.161	0.133	0.164	0.132	0.307	0.298	0.312	0.371	0.395	0.416		0.105	0.149667	0.157333	0.143	0.305667	0.394		0.001	0.0117189	0.00472582	0.0181934	0.0070946	0.0225167
285	0.107	0.105	0.104	0.155	0.142	0.138	0.16	0.152	0.158	0.133	0.16	0.128	0.305	0.292	0.295	0.383	0.39	0.424		0.105333	0.145	0.156667	0.140333	0.297333	0.399		0.00152753	0.00888819	0.00416333	0.0172143	0.00680686	0.0219317
290	0.107	0.105	0.104	0.151	0.143	0.139	0.164	0.153	0.158	0.135	0.161	0.127	0.298	0.286	0.302	0.393	0.386	0.398		0.105333	0.144333	0.158333	0.141	0.295333	0.392333		0.00152753	0.0061101	0.00550757	0.0177764	0.00832666	0.00602771
295	0.107	0.105	0.104	0.152	0.146	0.14	0.167	0.155	0.16	0.138	0.165	0.129	0.292	0.281	0.297	0.389	0.384	0.391		0.105333	0.146	0.160667	0.144	0.29	0.388		0.00152753	0.006	0.00602771	0.018735	0.00818535	0.00360555
300	0.108	0.105	0.104	0.156	0.149	0.143	0.171	0.158	0.163	0.142	0.171	0.131	0.284	0.269	0.285	0.376	0.381	0.394		0.105667	0.149333	0.164	0.148	0.279333	0.383667		0.00208167	0.00650641	0.00655744	0.020664	0.00896289	0.00929157
305	0.109	0.106	0.104	0.161	0.154	0.147	0.175	0.162	0.168	0.145	0.179	0.134	0.278	0.267	0.278	0.384	0.382	0.391		0.106333	0.154	0.168333	0.152667	0.274333	0.385667		0.00251661	0.007	0.00650641	0.0234592	0.00635085	0.00472582
310	0.109	0.106	0.104	0.166	0.161	0.151	0.181	0.166	0.174	0.149	0.188	0.138	0.273	0.264	0.272	0.392	0.383	0.393		0.106333	0.159333	0.173667	0.158333	0.269667	0.389333		0.00251661	0.00763763	0.00750555	0.0262742	0.00493288	0.00550757
315	0.109	0.106	0.104	0.175	0.168	0.155	0.186	0.17	0.181	0.154	0.194	0.141	0.27	0.263	0.268	0.39	0.398	0.392		0.106333	0.166	0.179	0.163	0.267	0.393333		0.00251661	0.0101489	0.00818535	0.0276225	0.00360555	0.00416333
320	0.11	0.106	0.104	0.181	0.175	0.16	0.189	0.176	0.19	0.158	0.198	0.145	0.269	0.268	0.262	0.388	0.397	0.398		0.106667	0.172	0.185	0.167	0.266333	0.394333		0.00305505	0.0108167	0.00781025	0.0276225	0.00378594	0.00550757
325	0.11	0.106	0.104	0.183	0.184	0.168	0.19	0.184	0.195	0.163	0.205	0.149	0.27	0.269	0.262	0.389	0.392	0.405		0.106667	0.178333	0.189667	0.172333	0.267	0.395333		0.00305505	0.00896289	0.00550757	0.0291433	0.0043589	0.0085049
330	0.111	0.106	0.104	0.186	0.19	0.174	0.193	0.19	0.199	0.169	0.21	0.152	0.273	0.279	0.263	0.395	0.387	0.409		0.107	0.183333	0.194	0.177	0.271667	0.397		0.00360555	0.00832666	0.00458258	0.0298161	0.0080829	0.0111355
335	0.112	0.106	0.105	0.19	0.191	0.18	0.197	0.195	0.201	0.175	0.214	0.157	0.276	0.281	0.262	0.403	0.385	0.406		0.107667	0.187	0.197667	0.182	0.273	0.398		0.00378594	0.00608276	0.00305505	0.0291376	0.00984886	0.0113578
340	0.112	0.106	0.104	0.195	0.192	0.186	0.201	0.2	0.206	0.182	0.22	0.161	0.28	0.287	0.265	0.396	0.383	0.405		0.107333	0.191	0.202333	0.187667	0.277333	0.394667		0.00416333	0.00458258	0.00321455	0.0299054	0.0112398	0.0110604
345	0.113	0.106	0.104	0.205	0.195	0.19	0.204	0.206	0.212	0.187	0.228	0.165	0.285	0.289	0.268	0.403	0.385	0.405		0.107667	0.196667	0.207333	0.193333	0.280667	0.397667		0.00472582	0.00763763	0.00416333	0.0319739	0.0111505	0.0110151
350	0.114	0.106	0.104	0.216	0.197	0.193	0.206	0.211	0.217	0.192	0.239	0.17	0.286	0.294	0.27	0.406	0.385	0.405		0.108	0.202	0.211333	0.200333	0.283333	0.398667		0.0052915	0.0122882	0.00550757	0.0352467	0.0122202	0.0118462
355	0.115	0.106	0.105	0.228	0.2	0.195	0.21	0.215	0.22	0.194	0.247	0.174	0.289	0.291	0.273	0.409	0.386	0.405		0.108667	0.207667	0.215	0.205	0.284333	0.4		0.00550757	0.0177858	0.005	0.0377227	0.00986577	0.0122882
360	0.116	0.106	0.104	0.229	0.206	0.196	0.214	0.216	0.22	0.199	0.254	0.179	0.29	0.295	0.276	0.411	0.388	0.407		0.108667	0.210333	0.216667	0.210667	0.287	0.402		0.0064291	0.0169214	0.00305505	0.0388373	0.00984886	0.0122882

## Sheet: Fig. 3B
	-Arabinose			Average	StdDev	+Arabinose			Average	StdDev
VqmAPhage	215469	212755	200946	209723	7721.83	2159445	2374581	2009934	2181320	183305
VqmAPhage K176Q	65685.6	69378.3	68607.3	67890.4	1947.9	2877156	2887981	3244627	3.00325e+06	209105
VqmAPhage R184I	95871.9	98567.2	96402.3	96947.1	1427.86	2763162	2611386	2873509	2.74935e+06	131606
VqmAPhage I193E	90205.1	67943	61758.2	73302.1	14961.5	3080387	3438879	3695608	3404958	309010
VqmAPhage E194A	112897	74419.7	103535	96950.6	20066	1628085	1538469	1771116	1645890	117341
VqmAPhage K176Q, R184I, I193E, E194A	55084.9	53000	55496.3	54527.1	1338.4	64932.7	61313.2	65936.7	64060.9	2431.9

## Sheet: Fig. 3C
	-Arabinose			Average	StdDev	+Arabinose			Average	StdDev
VqmAPhage	32404.7	30532.3	31064.7	31333.9	964.791	443344	459954	487806	463701	22466.8
VqmAPhage K176Q	8300.63	7560.18	6781.78	7547.53	759.502	125214	105696	103707	111539	11884.9
VqmAPhage R184I	5212.81	5116.18	5108.46	5145.82	58.1454	74263.5	77893.7	65924.1	72693.8	6137.24
VqmAPhage I193E	10455.5	15090.3	11497.9	12347.9	2431.53	187018	169639	183207	179954	9134.53
VqmAPhage E194A	19522	12471	16268.3	16087.1	3529.02	77442.4	51034.2	66461.9	64979.5	13266.3
VqmAPhage K176Q, R184I, I193E, E194A	4303.09	3899.18	3964.78	4055.68	216.76	5272.73	5608.5	5824.32	5568.52	277.964

[truncated: 17 more sheets: Fig. 3D, Fig. 3E, Fig. 3F, Fig. 4A, Fig. 4B, Fig. 4C, Fig. 5A, Fig. 5B, Fig. 5C, Fig. 5D, Fig. 5E, Fig. S2A, Fig. S3A, Fig. S3B, Fig. S3D, Fig. S6A, Fig. S6B]
